# Supplementary material for: Dopamine Transporter, PhosphoSerine129 α-Synuclein and α-Synuclein Levels in Aged LRRK2 G2019S Knock-In and Knock-Out Mice
Source: Biomedicines. 2022 Apr 12;10(4):881. doi: 10.3390/biomedicines10040881 (PMC9027615; doi:10.3390/biomedicines10040881)
Supplement: Supplementary file 1 [file biomedicines-10-00881-s001.zip]

Archive with 1 entries (1 files):
- biomedicines-1675345-supplementary.pdf
